# Supplementary material for: The OsAP4-OsCATA/OsCATC Regulatory Module Orchestrates Drought Stress Adaptation in Rice Seedlings Through ROS Scavenging
Source: Plants (Basel). 2025 Jul 14;14(14):2174. doi: 10.3390/plants14142174 (PMC12298810; doi:10.3390/plants14142174)
Supplement: Supplementary file 1 [file plants-14-02174-s001.zip]

Archive with 3 entries (2 files):
- Supplementary files 2025.7.12/
- Supplementary files 2025.7.12/Supplementary Figures.pdf
- Supplementary files 2025.7.12/Supplementary Tables.xlsx
