# Supplementary material for: The OsAP4-OsCATA/OsCATC Regulatory Module Orchestrates Drought Stress Adaptation in Rice Seedlings Through ROS Scavenging
Source: Plants (Basel). 2025 Jul 14;14(14):2174. doi: 10.3390/plants14142174 (PMC12298810; doi:10.3390/plants14142174)
Supplement: Supplementary file 1 [file plants-14-02174-s001.zip › Supplementary files 2025.7.12/Supplementary Tables.xlsx]

## Sheet: Table S1
Table S1 Primers used in this study
Primer	Sequence (5'–3')
OsAP4-KO-test-F	CACGGAGGTCATCGGGGAG
OsAP4-KO-test-R	CCGTACGCGACCTCGTAGAG
OsActin-qPCR-F	ACCACTTCGACCGCCACTACT
OsActin-qPCR-R	ACGCCTAAGCCTGCTGGTT
OsAP4-qPCR-F	ACGTACTGCCTGGCGTTC
OsAP4-qPCR-R	GGACTTGGCCGTGTCGAA
BGIOSGA003916-qPCR-F	GGCGTCTCCATCATCGGG
BGIOSGA003916-qPCR-R	ATCCCTTGGGCACGAAGC
BGIOSGA017459-qPCR-F	GAGGGTGGTGAAGGTGCC
BGIOSGA017459-qPCR-R	AAGCAGAACGTCCCGCTC
BGIOSGA008946-qPCR-F	CGTACAACCCGGGGCAAT
BGIOSGA008946-qPCR-R	CTGGAGTACGCCGACGAC
BGIOSGA000089-qPCR-F	AAGGTCGTGCAAGTCCCG
BGIOSGA000089-qPCR-R	GCCGCGTGAACATTGTCC
OsCATA-qPCR-F	CCTGATGCTGCCGGTGAA
OsCATA-qPCR-R	AGTCCACCTCCTCGTCCC
OsCATC-qPCR-F	GGACCTCGTCGGCAACAA
OsCATC-qPCR-R	GGTTGGGCTTGAGCGAGT
OsAP4-Y2H-BD-F	ATGGCCATGGAGGCCGAATTCATGCAGCCTCACATCCTCCT
OsAP4-Y2H-BD-R	CCGCTGCAGGTCGACGGATCCGCACTTGTTGGAGGTGAAGC
OsCATA-Y2H-AD-F	GCCATGGAGGCCAGTGAATTCATGGATCCTTGCAAGTTCCG
OsCATA-Y2H-AD-R	CAGCTCGAGCTCGATGGATCCCATGCTTGGCTTCACGTTGA
OsCATC-Y2H-AD-F	GCCATGGAGGCCAGTGAATTCATGGATCCCTACAAGCACCG
OsCATC-Y2H-AD-R	CAGCTCGAGCTCGATGGATCCCATGCTCGGCTTCGCGCTGA
OsAP4-BiFC-C-F	TTACAATTACAGGTACCCGGGGATCCATGCAGCCTCACATCCTCCT
OsAP4-BiFC-C-R	ACGCTGCCACCGCCGTCGACTCTAGAGCACTTGTTGGAGGTGAAGC
OsCATA-BiFC-N-F	ACAACATCGAGGACGCCGGCGGATCCATGGATCCTTGCAAGTTCCG
OsCATA-BiFC-N-R	CGAAAGCTCTGCAGGTCGACTCTAGATCACATGCTTGGCTTCACGT
OsCATC-BiFC-N-F	ACAACATCGAGGACGCCGGCGGATCCATGGATCCCTACAAGCACCG
OsCATC-BiFC-N-R	CGAAAGCTCTGCAGGTCGACTCTAGATTACATGCTCGGCTTCGCGC
OsAP4-His-F	TAACTTTAAGAAGGAGATATACATAATGCAGCCTCACATCCTCCT
OsAP4-His-R	AGTGGTGGTGGTGGTGGTGCTCGAGGCACTTGTTGGAGGTGAAGC
OsCATA-GST-F	TTCTGTTCCAGGGGCCCCTGGGATCCATGGATCCTTGCAAGTTCCG
OsCATA-GST-R	AGTCAGTCACGATGCGGCCGCTCGAGTCACATGCTTGGCTTCACGT
OsCATC-GST-F	TTCTGTTCCAGGGGCCCCTGGGATCCATGGATCCCTACAAGCACCG
OsCATC-GST-R	AGTCAGTCACGATGCGGCCGCTCGAGTTACATGCTCGGCTTCGCGC
OsAP4-HA-F	AGATCCGGGGGGCAGAATTCATGCAGCCTCACATCCTCCT
OsAP4-HA-R	CGGGTACCGAGCTCGAATTCGCACTTGTTGGAGGTGAAGC
OsCATA-MYC-F	TTACAATTACATTTACAATTACGGATCCATGGATCCTTGCAAGTTCCG
OsCATA-MYC-R	GTTTCTGTTCACCGTTAATCAAACCCATCATGCTTGGCTTCACGTTGA
OsCATC-MYC-F	TTACAATTACATTTACAATTACGGATCCATGGATCCCTACAAGCACCG
OsCATC-MYC-R	GTTTCTGTTCACCGTTAATCAAACCCATCATGCTCGGCTTCGCGCTGA
OsAP4-GFP-F	ACCCACGGCATGGACGAGCTCTACATGCAGCCTCACATCCTCCT
OsAP4-GFP-R	GTACTGAAGACAGAGCTAGTTACATTAGCACTTGTTGGAGGTGA
OsCATA-GFP-F	ACCCACGGCATGGACGAGCTCTACATGGATCCTTGCAAGTTCCG
OsCATA-GFP-R	GTACTGAAGACAGAGCTAGTTACATCACATGCTTGGCTTCACGT
OsCATC-GFP-F	ACCCACGGCATGGACGAGCTCTACATGGATCCCTACAAGCACCG
OsCATC-GFP-R	GTACTGAAGACAGAGCTAGTTACATTACATGCTCGGCTTCGCGC

## Sheet: Table S2
Table S2 RNA-seq data from TENOR database for the genes used in this study
Gene ID	Treatment type	Tissue	Time after treatment
			0 h	1 h	3 h	6 h	12 h
OsCATA	Medium-free	Shoot	3092.54	3238.46	6736.03	2159.57	640.99
		Root	394.42	572.18	429.22	285.25	244.89
	Mannitol	Shoot	5450.03	1485.44	2716.43	1561.28	711.83
		Root	322.25	103.96	278.16	684.32	669.2
OsCATC	Medium-free	Shoot	20399	18509.1	11702.4	4287.75	3139.92
		Root	296.77	66.26	251.51	341.56	227
	Mannitol	Shoot	16377.1	9518.31	2907.62	2356.9	1176.93
		Root	127.44	269.99	302.88	150.11	54.37

## Sheet: Table S3
Table S3 Details of the CREs of OsAP4
CRE	CRE sequence	Start site	Length	Stand	Species	Description
TCA-element	CCATCTTTTT	518	9	-	Nicotiana tabacum	salicylic acid-responsive
TCA-element	TCAGAAGAGG	1113	9	-	Brassica oleracea	salicylic acid-responsive
ABRE	ACGTG	76	5	-	Arabidopsis thaliana	abscisic acid-responsive
ABRE	CACGTG	569	6	+	Arabidopsis thaliana	abscisic acid-responsive
ABRE	ACGTG	570	5	+	Arabidopsis thaliana	abscisic acid-responsive
ABRE	ACGTG	955	5	+	Arabidopsis thaliana	abscisic acid-responsive
ABRE	ACGTG	1517	5	-	Arabidopsis thaliana	abscisic acid-responsive
ABRE	ACGTG	1882	5	+	Arabidopsis thaliana	abscisic acid-responsive
ARE	AAACCA	533	6	+	Zea mays	anaerobic induction
TGA-element	AACGAC	1626	6	-	Brassica oleracea	auxin-responsive
MBS	CAACTG	20	6	+	Arabidopsis thaliana	drought-inducibility
GT1-motif	GGTTAA	768	6	-	Arabidopsis thaliana	light-responsive
GT1-motif	GCGGTAATT	879	9	+	Oryza sativa	light-responsive
GT1-motif	GGTTAAT	1799	7	+	Avena sativa	light-responsive
GT1-motif	GGTTAA	1820	6	-	Arabidopsis thaliana	light-responsive
MRE	AACCTAA	1791	7	-	Petroselinum crispum	light-responsive
G-box	CACGTG	569	6	+	Arabidopsis thaliana	light-responsive
G-box	CACGAC	871	6	-	Zea mays	light-responsive
G-box	CACGTC	954	6	-	Zea mays	light-responsive
G-box	TAACACGTAG	1514	9	+	Brassica oleracea	light-responsive
G-box	TACGTG	1517	6	-	Arabidopsis thaliana	light-responsive
G-box	CACGTC	1881	6	-	Zea mays	light-responsive
G-Box	CACGTT	76	6	+	Pisum sativum	light-responsive
G-Box	CACGTG	569	6	+	Pisum sativum	light-responsive
TGACG-motif	TGACG	14	5	-	Hordeum vulgare	MeJA-responsive
TGACG-motif	TGACG	449	5	+	Hordeum vulgare	MeJA-responsive
TGACG-motif	TGACG	953	5	+	Hordeum vulgare	MeJA-responsive
TGACG-motif	TGACG	1024	5	+	Hordeum vulgare	MeJA-responsive
TGACG-motif	TGACG	1860	5	+	Hordeum vulgare	MeJA-responsive
TGACG-motif	TGACG	1880	5	+	Hordeum vulgare	MeJA-responsive
CGTCA-motif	CGTCA	14	5	+	Hordeum vulgare	MeJA-responsive
CGTCA-motif	CGTCA	449	5	-	Hordeum vulgare	MeJA-responsive
CGTCA-motif	CGTCA	953	5	-	Hordeum vulgare	MeJA-responsive
CGTCA-motif	CGTCA	1024	5	-	Hordeum vulgare	MeJA-responsive
CGTCA-motif	CGTCA	1860	5	-	Hordeum vulgare	MeJA-responsive
CGTCA-motif	CGTCA	1880	5	-	Hordeum vulgare	MeJA-responsive
RY-element	CATGCATG	1505	8	-	Helianthus annuus	seed-specific regulation
O2-site	GATGATGTGG	121	9	-	Zea mays	zein metabolism
